# Supplementary material for: Mitochondrial Ca2+ signaling is a hallmark of specific adipose tissue-cancer crosstalk
Source: Sci Rep. 2024 Apr 11;14:8469. doi: 10.1038/s41598-024-55650-0 (PMC11009327; doi:10.1038/s41598-024-55650-0)
Supplement: Supplementary file 3 — Supplementary Information 3. [file 41598_2024_55650_MOESM3_ESM.xlsx]

## Sheet: 1a Data Key & Explanation
	Data Key & Explanation
HeatMap Description	This is the statistical heat map data table associated with the statsitical anlaysis of the data.
	Chemical Annotation Descriptions
PATHWAY SORTORDER	An internally-generated number intended for sorting compounds by biochemical SUPER PATHWAY and SUB PATHWAY
BIOCHEMICAL NAME	The name of the identified biochemical
Biochemical Name	Indicates a compound that has been confirmed based on an authentic chemical standard and we are highly confident in its identity. (Metabolomics Standards Initiative Tier 1 identification)
Biochemical Name*	Indicates a compound that has not been confirmed based on a standard, but we are confident in its identity. (Not Tier 1)
Biochemical Name**	Indicates a compound for which a standard is not available, but we are reasonably confident in its identity or the information provided. (Not Tier 1)
Biochemical Name (#) or [#]	Indicates a compound that is a structural isomer of another compound in the Metabolon spectral library. For example, a steroid that may be sulfated at one of several positions that are indistinguishable by the mass spectrometry data or a diacylglycerol for which more than one stereospecific molecule exists.
SUPER PATHWAY	The general biochemical class assigned to the identified biochemical (e.g. lipid, amino acid, carbohydrate, etc.) intended for sorting compounds by broad biochemical classes
SUB PATHWAY	A more specific biochemical class assigned to the identified biochemical (e.g. TCA cycle, monoacylglycerols, etc.) intended for grouping/sorting compounds by biochemical pathway/class
PLATFORM	The Metabolon untargeted metabolomics platform consists of four different methods (i.e. Pos Late, Pos Early, Polar, and Neg). This column indicates which method was used to report the values associated with the detected biochemical.
COMP ID	An internally-generated Metabolon compound identifier
KEGG	An alphanumeric compound identifier and link to compound information in the Kyoto Encyclopedia of Genes and Genomes (KEGG)
HMDB	An alphanumeric compound identifier and link to compound information maintained by the Human Metabolome Database (HMDB)
PUBCHEM	A unique numerical identifier assigned by the National Center for Biotechnology Information (NCBI) and searchable in the PubChem database
CHEM ID	Unique identifier for each biochemical. CHEM IDs are listed in the top row of the data tabs of the accompanying client data table (CDT) file.
CAS	A unique numerical identifier assigned by the Chemical Abstracts Service (CAS) to every chemical substance described in the open scientific literature
	Statistical Analysis/Descriptors
P-VALUE	p-values for each comparison is derived from the Natural Log-Transformed Data using the corresponding statistical analysis (for eg. t-Test, ANOVA, etc.)
Q-VALUE	Q-values for each comparison is derived from the Natural Log-Transformed Data using False Discovery Rate (FDR) method.
Mean Values	Represents the mean scaled intensity for a metabolite in a particular experimental group.
% FILL	Represents the total percent of samples in a experimental group a metabolite was detected.
Experimental group abbreviations	V-ADCM-P: visceral adipose-derived conditioned media enriched in adipose cell precursors
	V-ADCM-D: visceral adipose-derived conditioned media enriched in differentiated adipose cells
	SC-ADCM-P: subcutaneous adipose-derived conditioned media enriched in adipose cell precursors
	SC-ADCM-D: subcutaneous adipose-derived conditioned media enriched in differentiated adipose cells
© Metabolon, Inc. All rights reserved. The Metabolon name, logo and related trademarks and service marks, owned by Metabolon, Inc. are registered and/or used in the United States and many foreign countries. Any use, copying or reproduction of the trademarks, logos, information, images or designs contained in this document is strictly prohibited without the prior written permission of Metabolon, I…

## Sheet: 1b Pathway Heatmap
	METABOLIC PROFILING OF ADIPOSE DERIVED CONDITIONED MEDIA
	Heat map of statistically significant biochemicals profiled of ADCM													Statistical Values
											Matched Pairs t-Test			Welch's Two-Sample t-Test												Matched Pairs t-Test					Mean Values						% Filled Values
											SC-ADCM-D	V-ADCM-D		SC-ADCM-P		SC-ADCM-D		V-ADCM-P		V-ADCM-D		V-ADCM-P		V-ADCM-D		SC-ADCM-D		V-ADCM-D			CONTROL	SC-ADCM-P	V-ADCM-P	SC-ADCM-D	V-ADCM-D		CONTROL	SC-ADCM-P	V-ADCM-P	SC-ADCM-D	V-ADCM-D		Super Pathway	Sub Pathway	Chemical ID	CAS
														Control		Control		Control		Control		SC-ADCM-P		SC-ADCM-D		SC-ADCM-P		V-ADCM-P
	Pathway Sort Order	Super Pathway	Sub Pathway	Biochemical Name	Platform	Comp ID	KEGG	HMDB	PUBCHEM	X	SC-ADCM-P	V-ADCM-P	X	p-value	q-value	p-value	q-value	p-value	q-value	p-value	q-value	p-value	q-value	p-value	q-value	p-value	q-value	p-value	q-value	X						X						X
	1	Amino Acid	Glycine, Serine and Threonine Metabolism	glycine	LC/MS pos early	58	C00037	HMDB0000123	750		1.12	1.05		0.0921	0.0395	0.0399	0.0221	0.1235	0.02	0.0722	0.0522	0.3637	0.6236	0.0599	0.2016	0.0049	0.0126	0.5263	0.5571		0.8023	0.9913	0.9552	1.1056	1.0001		100	100	100	100	100		Amino Acid	Glycine, Serine and Threonine Metabolism	340	56-40-6
	2			N-acetylglycine	LC/MS pos early	27710		HMDB0000532	10972		1.12	1.03		0.3282	0.1049	0.1643	0.0627	0.8825	0.0893	0.9024	0.3379	0.1625	0.6236	0.1526	0.2855	0.0109	0.0184	0.999	0.7185		0.9181	1.0777	0.9297	1.2047	0.9583		100	100	100	100	100		Amino Acid	Glycine, Serine and Threonine Metabolism	100001006	543-24-8
	7			betaine	LC/MS pos early	3141	C00719	HMDB0000043	247		1.18	0.93		2.844e-05	0.0001	2.9255e-05	5.2392e-05	0.0013	0.0009	0.002	0.0031	0.0982	0.5062	0.021	0.1324	0.6405	0.2977	0.6612	0.612		0.3347	1.6664	1.0553	1.9739	0.9834		100	100	100	100	100		Amino Acid	Glycine, Serine and Threonine Metabolism	799	107-43-7
	10			serine	LC/MS pos early	1648	C00065	HMDB0000187	5951		0.97	0.93		0.1955	0.069	0.2473	0.0866	0.2399	0.0313	0.5368	0.2382	0.5719	0.7	0.1746	0.2952	0.4884	0.2482	0.2915	0.3782		0.8727	1.0261	1.0056	1.0003	0.9336		100	100	100	100	100		Amino Acid	Glycine, Serine and Threonine Metabolism	503	56-45-1
	11			N-acetylserine	LC/MS pos early	37076		HMDB0002931	65249		0.75	0.76		6.1087e-05	0.0002	0.0037	0.0028	0.0055	0.0026	0.0982	0.067	0.302	0.6236	0.2831	0.406	0.0081	0.0158	0.0638	0.1338		0.7085	1.3105	1.1475	0.9811	0.8682		100	100	100	100	100		Amino Acid	Glycine, Serine and Threonine Metabolism	100001851	97-14-3
	17			threonine	LC/MS pos early	1284	C00188	HMDB0000167	6288		1.02	0.97		0.1303	0.0504	0.1095	0.0468	0.1563	0.0228	0.2046	0.1135	0.4315	0.6236	0.065	0.2016	0.3876	0.2185	0.6996	0.6158		0.8036	1.0072	0.9772	1.0306	0.949		100	100	100	100	100		Amino Acid	Glycine, Serine and Threonine Metabolism	564	72-19-5
	18			N-acetylthreonine	LC/MS neg	33939		HMDB0062557	152204		0.97	0.95		0.0122	0.0091	0.0106	0.0069	0.0075	0.0032	0.0414	0.0343	0.7781	0.7205	0.4994	0.531	0.8747	0.3603	0.5267	0.5571		0.7438	1.093	1.0298	1.0562	0.9747		100	100	100	100	100		Amino Acid	Glycine, Serine and Threonine Metabolism	100001274	17093-74-2
	29		Alanine and Aspartate Metabolism	alanine	LC/MS pos early	1126	C00041	HMDB0000161	5950		6.32	5.59		0.0029	0.0032	0.0013	0.0013	0.0054	0.0026	0.0006	0.0012	0.258	0.6236	0.079	0.2069	8.953e-05	0.0012	3.9153e-05	0.0012		0.0324	0.5089	0.362	3.2148	2.0233		100	100	100	100	100		Amino Acid	Alanine and Aspartate Metabolism	811	56-41-7
	31			N-acetylalanine	LC/MS polar	1585	C02847	HMDB0000766	88064		0.91	0.95		0.0027	0.0031	0.0057	0.0041	0.0084	0.0033	0.0156	0.0164	0.3964	0.6236	0.3613	0.4594	0.487	0.2482	0.5326	0.5586		0.6308	1.2521	1.0748	1.1347	1.0238		100	100	100	100	100		Amino Acid	Alanine and Aspartate Metabolism	1110	97-69-8
	36			aspartic acid	LC/MS pos early	443	C00049	HMDB0000191	5960		0.26	0.48		7.8468e-06	4.1513e-05	0.0626	0.0312	6.662e-05	0.0002	0.0003	0.0008	0.7054	0.7135	0.0131	0.1324	0.0053	0.0126	0.06	0.128		0.2187	1.8853	2.3459	0.4373	1.0658		100	100	100	100	100		Amino Acid	Alanine and Aspartate Metabolism	234	56-84-8
	37			N-acetylaspartate (NAA)	LC/MS polar	22185	C01042	HMDB0000812	65065		0.3	0.58		0.0015	0.0018	0.4531	0.1445	0.0136	0.0043	0.6468	0.2627	0.1967	0.6236	0.345	0.4514	0.0031	0.0096	0.0144	0.0568		0.5557	2.3997	1.4772	0.7275	0.8518		100	100	100	100	100		Amino Acid	Alanine and Aspartate Metabolism	100000787	997-55-7;997-55-7
	40			asparagine	LC/MS pos early	512	C00152	HMDB0000168	6267		1.85	1.15		1.8224e-06	2.1693e-05	1.99e-07	4.6329e-06	1.8969e-05	6.3464e-05	2.2366e-06	2.8323e-05	0.8207	0.7205	0.1646	0.2952	0.0058	0.0134	0.0546	0.1189		0.0277	1.2556	1.3184	2.3172	1.5169		100	100	100	100	100		Amino Acid	Alanine and Aspartate Metabolism	917	70-47-3
	42			N-acetylasparagine	LC/MS pos early	33942		HMDB0006028	99715		1.3	0.68		8.0212e-05	0.0002	1.2474e-05	2.6555e-05	0.0003	0.0003	0.0018	0.003	0.3406	0.6236	0.0717	0.2069	0.3667	0.2107	0.0337	0.0883		0.3512	0.9658	1.2587	1.2566	0.8552		100	100	100	100	100		Amino Acid	Alanine and Aspartate Metabolism	100001257	4033-40-3
	44		Glutamate Metabolism	glutamate	LC/MS pos early	57	C00025 C00217	HMDB0000148	33032		0.49	0.96		2.6702e-07	5.0404e-06	9.0478e-06	2.6555e-05	2.4489e-07	2.106e-06	5.0111e-07	1.038e-05	0.9258	0.7501	0.098	0.2235	0.0177	0.0254	0.4238	0.506		0.0053	1.7082	1.822	0.8351	1.7469		100	100	100	100	100		Amino Acid	Glutamate Metabolism	561	56-86-0
	45			glutamine	LC/MS pos early	53	C00064	HMDB0000641	5961		1.47	1.03		2.2505e-05	8.9296e-05	6.1175e-07	7.121e-06	0.0001	0.0002	1.4153e-05	0.0001	0.7592	0.7205	0.2478	0.3802	0.1289	0.0987	0.0854	0.1536		0.0001	0.7548	0.5829	1.1103	0.6033		33	100	100	100	100		Amino Acid	Glutamate Metabolism	563	56-85-9
	46			alpha-ketoglutaramate*	LC/MS polar	62101	C00940	HMDB0001552	48		1.33	0.9		0.0041	0.0039	6.2494e-05	9.6994e-05	0.0114	0.004	0.0065	0.0082	0.8012	0.7205	0.1723	0.2952	0.1308	0.0989	0.8841	0.6956		0.027	0.8156	0.67	1.0844	0.6014		0	67	63	100	100		Amino Acid	Glutamate Metabolism	100002397	18465-19-5
	48			N-acetylglutamine	LC/MS pos early	33943	C02716	HMDB0006029	182230		1.73	1.03		0.0034	0.0034	0.0004	0.0005	0.0119	0.0041	0.0057	0.0075	0.759	0.7205	0.2573	0.3802	0.0135	0.0214	0.2814	0.369		0.018	0.8142	0.6204	1.4089	0.641		0	89	75	100	88		Amino Acid	Glutamate Metabolism	100001253	2490-97-3
	51			4-hydroxyglutamate	LC/MS pos early	40499	C03079	HMDB0001344	439902		2.11	1.96		0.0005	0.0008	0.0007	0.0008	0.0066	0.003	2.5062e-05	0.0001	0.8607	0.7304	0.9008	0.725	0.0322	0.0403	0.0251	0.0752		0.2349	0.7374	0.7493	1.5553	1.4697		0	89	88	88	100		Amino Acid	Glutamate Metabolism	100002544	2485-33-8
	54			glutamate, gamma-methyl ester	LC/MS pos early	33487		HMDB0061715	68662		1.15	1.24		0.0118	0.0091	0.0026	0.0022	0.0131	0.0043	0.0075	0.0091	0.6528	0.7135	0.4414	0.5022	0.4568	0.2415	0.0802	0.1477		0.1346	0.8951	0.5571	1.0299	0.6918		33	78	63	75	75		Amino Acid	Glutamate Metabolism	100001103	1499-55-4;1499-55-4
	70		Histidine Metabolism	histidine	LC/MS neg	59	C00135	HMDB0000177	6274		0.98	1.02		0.0355	0.0203	0.077	0.0364	0.4954	0.0561	0.107	0.0723	0.2992	0.6236	0.8097	0.7083	0.4977	0.2499	0.6415	0.6071		0.9491	1.0545	0.9988	1.0286	1.0213		100	100	100	100	100		Amino Acid	Histidine Metabolism	355	5934-29-2
	73			N-acetylhistidine	LC/MS pos early	33946	C02997	HMDB0032055	75619		0.79	0.93		0.2	0.07	0.0216	0.0127	0.7	0.0739	0.8368	0.321	0.0817	0.5062	0.0058	0.0889	0.1634	0.1124	0.4261	0.506		1.0858	0.9218	1.1551	0.7322	1.0735		100	100	100	100	100		Amino Acid	Histidine Metabolism	100001293	39145-52-3
	96			1-ribosyl-imidazoleacetate*	LC/MS pos early	61868	C05131	HMDB0002331	440569		2.27	1.16		0.0181	0.0118	0.0013	0.0013	0.0152	0.0047	0.0253	0.0242	0.8178	0.7205	0.1465	0.2855	0.0043	0.0124	0.8494	0.6853		0.2305	0.6641	0.7005	1.5073	0.8125		0	56	63	88	75		Amino Acid	Histidine Metabolism	100001668	29605-99-0
	97			4-imidazoleacetate	LC/MS pos early	32349	C02835	HMDB0002024	96215		1.4	0.94		3.7152e-05	0.0001	2.7701e-05	5.1592e-05	0.0001	0.0002	0.0006	0.0012	0.7187	0.7135	0.2357	0.3692	0.0506	0.0535	0.5979	0.5745		0.2946	1.1522	1.2758	1.6132	1.2035		100	100	100	100	100		Amino Acid	Histidine Metabolism	100001207	645-65-8
	105		Lysine Metabolism	lysine	LC/MS pos early	1301	C00047 C00739	HMDB0003405	5962		1.01	1		0.0464	0.0234	0.0468	0.0252	0.0916	0.0164	0.0905	0.0632	0.2093	0.6236	0.0805	0.2069	0.3047	0.1855	0.9933	0.7185		0.8967	1.0113	0.9788	1.0248	0.9794		100	100	100	100	100		Amino Acid	Lysine Metabolism	407	56-87-1
	107			N6-acetyllysine	LC/MS neg	36752	C02727	HMDB0000206	92832		0.9	0.86		0.5771	0.1727	0.2336	0.083	0.8578	0.0878	0.2877	0.1477	0.4584	0.6422	0.8789	0.725	0.7608	0.3291	0.1735	0.273		1.0312	0.9884	1.0657	0.8889	0.9136		100	100	100	100	100		Amino Acid	Lysine Metabolism	100001734	692-04-6
	119			5-hydroxylysine	LC/MS pos early	15685	C16741	HMDB0000450	3032849		1	0.92		0.0891	0.0386	0.0899	0.041	0.2261	0.0299	0.3096	0.1551	0.0428	0.5062	0.0034	0.0889	0.9931	0.3904	0.4742	0.5382		0.6671	1.3091	0.9684	1.3072	0.8917		100	100	100	100	100		Amino Acid	Lysine Metabolism	100000054	13204-98-3
	121			fructosyllysine	LC/MS pos early	46227		HMDB0034879	9839580		0.86	0.84		0.441	0.1355	0.496	0.1524	0.3685	0.044	0.6841	0.2743	0.9004	0.7411	0.5868	0.5916	0.7497	0.3264	0.0956	0.1681		0.895	1.2839	1.1796	1.1058	0.9906		100	100	100	100	100		Amino Acid	Lysine Metabolism	100005373	21291-40-7
	122			saccharopine	LC/MS pos early	1495	C00449	HMDB0000279	160556		0.36	0.47		0.0474	0.0235	0.5427	0.163	0.1002	0.0176	0.4396	0.2039	0.6078	0.7135	0.8981	0.725	0.0137	0.0214	0.0783	0.1472		0.2432	2.6476	1.3582	0.9433	0.6427		33	78	63	50	50		Amino Acid	Lysine Metabolism	392	997-68-2
	123			2-aminoadipic acid	LC/MS polar	6146	C00956	HMDB0000510	92136		0.35	0.24		3.6877e-06	2.9212e-05	0.0126	0.0079	0.0002	0.0002	0.0114	0.0131	0.4836	0.6543	0.5863	0.5916	0.002	0.0071	1.5945e-05	0.0012		0.1562	2.3494	2.0293	0.6988	0.4964		0	100	100	75	75		Amino Acid	Lysine Metabolism	381	542-32-5;1118-90-7
	131			pipecolate	LC/MS pos early	1444		HMDB0000070			0.69	0.56		0.0001	0.0003	0.0062	0.0043	0.01	0.0037	0.0084	0.0098	0.3365	0.6236	0.3941	0.4806	0.0441	0.0482	0.0443	0.1052		0.282	1.6341	1.3192	1.1322	0.7356		0	100	88	88	75		Amino Acid	Lysine Metabolism	1025	4043-87-2
	138			N,N,N-trimethyl-5-aminovalerate	LC/MS pos early	57687			14274897		0.63	0.95		0.8646	0.2495	0.5282	0.1607	0.4866	0.0556	0.5548	0.2382	0.2342	0.6236	0.0808	0.2069	0.2031	0.1294	0.8253	0.6785		0.5031	0.5874	0.8413	0.3672	0.7956		67	44	75	50	75		Amino Acid	Lysine Metabolism	100015962
	140		Phenylalanine Metabolism	phenylalanine	LC/MS pos early	64	C00079	HMDB0000159	6140		1.03	0.98		0.1328	0.0506	0.1043	0.0454	0.1739	0.0245	0.2166	0.1191	0.262	0.6236	0.0176	0.1324	0.0592	0.0599	0.6909	0.6138		0.859	1.0087	0.9803	1.0345	0.9635		100	100	100	100	100		Amino Acid	Phenylalanine Metabolism	460	63-91-2
	141			N-acetylphenylalanine	LC/MS neg	33950	C03519	HMDB0000512	74839		1.23	0.95		0.1175	0.0474	0.0132	0.0082	0.0502	0.0103	0.0709	0.0522	0.3913	0.6236	0.127	0.2664	0.0267	0.0353	0.5955	0.5745		0.7567	0.9186	1.0157	1.1264	0.9651		100	100	100	100	100		Amino Acid	Phenylalanine Metabolism	100001256	2018-61-3
	150			phenylpyruvate	LC/MS neg	566	C00166	HMDB0000205	997		0.95	0.94		0.0067	0.0057	0.0145	0.0087	0.0192	0.0055	0.0304	0.0286	0.4717	0.6539	0.5002	0.531	0.4323	0.2341	0.6566	0.612		0.6819	1.1507	1.0462	1.0935	0.9789		100	100	100	100	100		Amino Acid	Phenylalanine Metabolism	241	156-06-9
	151			phenyllactate (PLA)	LC/MS pos early	22130	C05607	HMDB0000779 HMDB0000563	3848		1.09	0.98		0.0967	0.0411	0.0627	0.0312	0.1398	0.0213	0.1561	0.097	0.3832	0.6236	0.0488	0.1954	0.1364	0.1009	0.8798	0.6956		0.6782	1.0013	0.9322	1.088	0.9142		100	100	100	100	100		Amino Acid	Phenylalanine Metabolism	100000774	828-01-3
	162		Tyrosine Metabolism	tyrosine	LC/MS pos early	1299	C00082	HMDB0000158	6057		1	1.05		0.143	0.054	0.1469	0.0579	0.177	0.0248	0.1201	0.0786	0.4175	0.6236	0.9127	0.725	0.8236	0.348	0.5912	0.5745		0.8016	0.9961	0.9662	0.9938	1.0154		100	100	100	100	100		Amino Acid	Tyrosine Metabolism	815	60-18-4
	163			N-acetyltyrosine	LC/MS neg	32390		HMDB0000866	68310		1.08	0.97		0.122	0.048	0.07	0.0339	0.1469	0.0221	0.1778	0.1052	0.8763	0.7304	0.2229	0.3534	0.114	0.0987	0.8302	0.6785		0.7948	1.0449	1.0358	1.1238	1.0013		100	100	100	100	100		Amino Acid	Tyrosine Metabolism	100001104	537-55-3
	175			4-hydroxyphenylpyruvate	LC/MS neg	1669	C01179	HMDB0000707	979		0.94	0.77		0.0001	0.0003	0.0019	0.0016	0.0006	0.0005	0.0015	0.0027	0.7206	0.7135	0.0734	0.2069	0.1173	0.0987	0.0332	0.0883		0.701	1.2064	1.1552	1.1312	0.8947		100	100	100	100	100		Amino Acid	Tyrosine Metabolism	1141	156-39-8
	181			3-(4-hydroxyphenyl)lactate	LC/MS neg	32197	C03672	HMDB0000755	9378		4.37	1.66		0.0001	0.0003	4.0394e-05	6.7172e-05	0.002	0.0013	0.0001	0.0005	0.6056	0.7135	0.0465	0.1954	0.0007	0.003	0.012	0.052		0.1169	1.0514	0.8933	4.5991	1.4864		0	100	100	100	100		Amino Acid	Tyrosine Metabolism	240	6482-98-0
	190			phenol sulfate	LC/MS neg	32553	C02180	HMDB0060015	74426		0.67	0.61		1.6024e-05	7.6296e-05	0.0005	0.0007	0.0001	0.0002	3.0475e-05	0.0001	0.8068	0.7205	0.6482	0.6385	0.0597	0.0599	0.076	0.1462		0.1236	1.4303	1.6744	0.9532	1.0271		0	100	100	100	100		Amino Acid	Tyrosine Metabolism	100001510	937-34-8
	216			o-Tyrosine	LC/MS pos early	43392		HMDB0006050	91482		0.97	0.98		0.2859	0.0926	0.3163	0.1083	0.575	0.0634	0.6397	0.2615	0.1019	0.5062	0.0885	0.2092	0.5153	0.2514	0.7327	0.6273		0.8634	1.1387	0.9612	1.1071	0.9374		100	100	100	100	100		Amino Acid	Tyrosine Metabolism	100004290	2370-61-8
	227			N-formylphenylalanine	LC/MS neg	48433		HMDB0240317	7064571;759256		1.03	0.98		0.2173	0.0735	0.2963	0.1022	0.6496	0.0694	0.5376	0.2382	0.3555	0.6236	0.4896	0.531	0.1784	0.118	0.8385	0.6809		1.0378	0.9077	1.008	0.9304	0.9884		100	67	100	63	100		Amino Acid	Tyrosine Metabolism	100006056	13200-85-6
	254		Tryptophan Metabolism	tryptophan	LC/MS pos early	54	C00078	HMDB0000929	6305		1.07	1.01		0.2071	0.072	0.1167	0.0485	0.1996	0.0268	0.1918	0.1104	0.9341	0.7501	0.2989	0.4135	0.1026	0.0943	0.9438	0.7109		0.8129	0.9745	0.9786	1.0471	0.9836		100	100	100	100	100		Amino Acid	Tryptophan Metabolism	565	73-22-3
	255			N-acetyltryptophan	LC/MS neg	33959	C03137	HMDB0013713	439917;700653		1.04	0.86		0.3912	0.1217	0.3239	0.1101	0.4042	0.0476	0.9787	0.3577	0.8838	0.732	0.1512	0.2855	0.8297	0.348	0.036	0.0905		0.8859	1.0644	1.015	1.1095	0.8751		100	89	100	88	100		Amino Acid	Tryptophan Metabolism	100001254	1218-34-4
	263			oxindolylalanine	LC/MS pos early	64568			20977764		1.09	1		0.033	0.0194	0.0221	0.0129	0.0646	0.0122	0.0661	0.0507	0.1134	0.5147	0.0214	0.1324	0.5045	0.2514	0.9624	0.7109		0.5717	1.061	0.8985	1.1583	0.8987		100	100	100	100	100		Amino Acid	Tryptophan Metabolism	100022120
	266			N-formylkynurenine	LC/MS neg	64334	C02700 C02406 C15605	HMDB01200	910		0.91	0.71		0.5086	0.1533	0.9134	0.2532	0.1288	0.0201	0.7756	0.307	0.324	0.6236	0.659	0.6396	0.4477	0.2387	0.0541	0.1189		0.9266	1.0432	1.2708	0.9486	0.9029		100	100	100	100	100		Amino Acid	Tryptophan Metabolism	186	1022-31-7
	267			kynurenine	LC/MS pos early	15140	C00328	HMDB0000684	161166		0.5	0.42		0.0402	0.022	0.6093	0.1796	0.0491	0.0102	0.5436	0.2382	0.8541	0.7303	0.9727	0.7354	0.1091	0.0975	0.0511	0.1177		0.8275	1.9033	2.1421	0.9456	0.9056		100	100	100	100	100		Amino Acid	Tryptophan Metabolism	100000265	2922-83-0
	270			N-acetylkynurenine (2)	LC/MS neg	48757		HMDB0240342	73817779		1.31	0.65		0.3318	0.1053	0.1209	0.0498	0.0142	0.0044	0.2542	0.135	0.0891	0.5062	0.3746	0.4684	0.3929	0.2197	0.0982	0.1681		0.6699	0.8772	1.2809	1.1525	0.8283		100	78	88	88	100		Amino Acid	Tryptophan Metabolism	100006378
	272			kynurenate	LC/MS neg	1417	C01717	HMDB0000715	3845		0.92	0.84		0.2936	0.0945	0.9274	0.2555	0.6321	0.0679	0.5819	0.246	0.7096	0.7135	0.824	0.7083	0.1941	0.1255	0.1908	0.2874		0.9489	1.1043	1.0753	1.014	0.9064		100	100	100	100	100		Amino Acid	Tryptophan Metabolism	98	492-27-3
	274			N-formylanthranilic acid	LC/MS polar	43549	C05653	HMDB0004089	101399		0.54	0.42		0.0174	0.0116	0.7956	0.2279	0.0572	0.0112	0.2942	0.1498	0.8157	0.7205	0.8545	0.7235	0.1065	0.0964	0.0706	0.1389		0.8221	1.6862	2.1063	0.9079	0.879		100	100	88	88	100		Amino Acid	Tryptophan Metabolism	100004561	3342-77-6
	275			anthranilate	LC/MS pos early	57746	C00108	HMDB0001123	227		0.48	0.23		0.043	0.0228	0.894	0.2493	0.0332	0.0077	0.5508	0.2382	0.4174	0.6236	0.5868	0.5916	0.0545	0.0568	0.0239	0.0735		0.7651	1.6429	2.9273	0.7841	0.6737		100	100	100	63	75		Amino Acid	Tryptophan Metabolism	1258	118-92-3
	316			indole-3-carboxylate	LC/MS neg	38116	C19837	HMDB0003320	69867		0.86	0.63		0.0447	0.0231	0.0372	0.0209	0.0168	0.005	0.0686	0.052	0.4278	0.6236	0.2516	0.3802	0.7882	0.3368	0.033	0.0883		0.6572	0.9827	1.1749	0.8465	0.7355		0	56	75	50	50		Amino Acid	Tryptophan Metabolism	100002185	771-50-6
	332		Leucine, Isoleucine and Valine Metabolism	leucine	LC/MS pos early	60	C00123	HMDB0000687	6106		0.94	0.95		0.1588	0.0582	0.3304	0.1115	0.1822	0.0251	0.3781	0.1794	0.5342	0.7	0.7583	0.6993	0.0331	0.0406	0.2504	0.3425		0.8928	1.033	1.0174	0.9708	0.9627		100	100	100	100	100		Amino Acid	Leucine, Isoleucine and Valine Metabolism	397	61-90-5
	336			N-acetylleucine	LC/MS neg	1587	C02710	HMDB0011756	70912		1	0.85		0.4517	0.137	0.4976	0.1524	0.3532	0.0431	0.6798	0.2743	0.7122	0.7135	0.654	0.6395	0.589	0.2794	0.2803	0.369		0.8232	0.9539	1.0418	0.9568	0.8891		100	100	100	100	100		Amino Acid	Leucine, Isoleucine and Valine Metabolism	1082	1188-21-2
	343			4-methyl-2-oxopentanoate	LC/MS neg	22116	C00233	HMDB0000695	70		2.88	1.14		2.1132e-07	5.0404e-06	2.6181e-08	1.219e-06	4.8624e-06	2.711e-05	8.5969e-08	2.6712e-06	0.5601	0.7	0.0005	0.0638	0.0002	0.0017	0.1803	0.2802		0.0227	0.9498	0.8063	2.7345	0.9154		33	100	100	100	100		Amino Acid	Leucine, Isoleucine and Valine Metabolism	100000551	816-66-0
	353			isovalerylglycine	LC/MS neg	35107		HMDB00678	546304		0.92	1.2		0.0757	0.0343	0.2714	0.0943	0.7166	0.0752	0.3771	0.1794	0.1598	0.6236	0.8278	0.7083	0.1243	0.0987	0.5941	0.5745		0.9245	1.4124	1.0273	1.3058	1.233		100	100	100	88	88		Amino Acid	Leucine, Isoleucine and Valine Metabolism	100001452	16284-60-9
	385			isoleucine	LC/MS pos early	1125	C16424 C00407 C06418	HMDB0000172	6306		0.97	0.97		0.0626	0.0298	0.1234	0.0504	0.0907	0.0164	0.2755	0.1427	0.2775	0.6236	0.1545	0.2855	0.2232	0.1409	0.278	0.369		0.93	1.0188	0.9991	0.9932	0.968		100	100	100	100	100		Amino Acid	Leucine, Isoleucine and Valine Metabolism	376	73-32-5
	387			N-acetylisoleucine	LC/MS neg	33967		HMDB0061684	306109		1.04	0.92		0.9623	0.2711	0.8191	0.2312	0.612	0.0662	0.8345	0.321	0.4872	0.6543	0.9672	0.7354	0.4908	0.2482	0.5257	0.5571		0.9435	0.9516	1.0662	0.9913	0.9787		100	100	100	100	100		Amino Acid	Leucine, Isoleucine and Valine Metabolism	100001276	3077-46-1
	394			3-methyl-2-oxovalerate	LC/MS neg	15676	C00671 C06008 C03465	HMDB0000491	440877;439286		1.83	0.89		2.7686e-06	2.6365e-05	3.2426e-07	5.0327e-06	2.214e-05	6.3464e-05	2.2788e-06	2.8323e-05	0.6465	0.7135	0.0062	0.0889	0.008	0.0158	0.8842	0.6956		0.0581	1.2918	1.0987	2.3681	0.9831		33	100	100	100	100		Amino Acid	Leucine, Isoleucine and Valine Metabolism	100000036	1460-34-0;51829-07-3
	416			valine	LC/MS neg	1649	C00183	HMDB0000883	6287		0.86	0.96		0.0219	0.0137	0.1021	0.0453	0.1012	0.0176	0.1538	0.0965	0.0539	0.5062	0.6351	0.6304	0.1573	0.1104	0.7228	0.6248		0.7998	1.1457	0.9837	0.9853	0.9443		100	100	100	100	100		Amino Acid	Leucine, Isoleucine and Valine Metabolism	566	72-18-4
	417			N-acetylvaline	LC/MS neg	1591		HMDB0011757	66789		1.15	0.87		0.3413	0.1076	0.1667	0.0631	0.1123	0.0188	0.2031	0.1135	0.2041	0.6236	0.7946	0.7083	0.128	0.0987	0.1949	0.2874		0.7717	0.9521	1.2103	1.0915	1.0492		67	78	100	88	100		Amino Acid	Leucine, Isoleucine and Valine Metabolism	1084	96-81-1
	423			3-methyl-2-oxobutyrate	LC/MS polar	44526	C00141	HMDB0000019	49		2.33	1.04		9.8824e-05	0.0002	3.5508e-06	2.0666e-05	0.0011	0.0008	4.7173e-05	0.0002	0.6063	0.7135	0.0068	0.0889	0.0021	0.0071	0.2206	0.3085		0.1328	1.2364	1.0373	2.8857	1.0751		0	100	100	100	100		Amino Acid	Leucine, Isoleucine and Valine Metabolism	100000936	3715-29-5
	428			3-hydroxyisobutyrate	LC/MS polar	1549	C01188 C06001	HMDB0000023 HMDB0000336	11966314		4.75	3.08		0.0008	0.001	7.8964e-06	2.6262e-05	0.0024	0.0014	0.0002	0.0007	0.7069	0.7135	0.0859	0.2069	0.0001	0.0014	0.0005	0.0051		0.1998	0.861	0.7594	4.0874	2.337		0	89	100	100	100		Amino Acid	Leucine, Isoleucine and Valine Metabolism	111	2068-83-9
	434		Methionine, Cysteine, SAM and Taurine Metabolism	methionine	LC/MS pos early	1302	C00073	HMDB0000696	6137		0.94	0.97		0.0842	0.0375	0.2117	0.0776	0.1093	0.0184	0.1425	0.0913	0.2123	0.6236	0.9411	0.725	0.4176	0.228	0.712	0.6223		0.7916	1.0176	0.9701	0.9582	0.9453		100	100	100	100	100		Amino Acid	Methionine, Cysteine, SAM and Taurine Metabolism	415	63-68-3
	435			N-acetylmethionine	LC/MS neg	1589	C02712	HMDB0011745	448580		0.87	0.73		0.0417	0.0226	0.1137	0.0477	0.0245	0.0061	0.2601	0.137	0.6327	0.7135	0.1659	0.2952	0.4599	0.2415	0.0238	0.0735		0.7528	1.1391	1.2279	0.9912	0.8968		100	100	100	100	100		Amino Acid	Methionine, Cysteine, SAM and Taurine Metabolism	1083	65-82-7
	437			N-formylmethionine	LC/MS neg	2829	C03145	HMDB0001015	439750		0.76	0.84		0.1068	0.0446	0.8027	0.2279	0.2617	0.0338	0.9082	0.3379	0.311	0.6236	0.8568	0.7235	0.0073	0.0158	0.0238	0.0735		0.9262	1.3252	1.1423	1.0096	0.955		100	100	100	100	100		Amino Acid	Methionine, Cysteine, SAM and Taurine Metabolism	194	4289-98-9
	440			methionine sulfoxide	LC/MS pos early	18374	C02989	HMDB0002005	158980		0.94	0.85		0.7134	0.2097	0.9468	0.2593	0.304	0.0382	0.5369	0.2382	0.6597	0.7135	0.6817	0.6566	0.5568	0.2662	0.0082	0.0415		0.9809	1.0727	1.0919	1.0136	0.9279		100	100	100	100	100		Amino Acid	Methionine, Cysteine, SAM and Taurine Metabolism	100000039	3226-65-1
	455			cysteine	LC/MS pos early	1868	C00097	HMDB0000574	5862		0.7	0.76		0.0123	0.0091	0.0774	0.0364	0.0211	0.0057	0.0803	0.0574	0.571	0.7	0.7772	0.7083	0.0254	0.0342	0.0688	0.1374		0.5814	1.3532	1.2119	0.9436	0.9256		100	100	100	100	100		Amino Acid	Methionine, Cysteine, SAM and Taurine Metabolism	800	52-90-4;56-89-3
	461			cysteine s-sulfate	LC/MS polar	22176	C05824	HMDB0000731	115015		0.92	0.88		0.9372	0.2656	0.7742	0.2239	0.4882	0.0556	0.1764	0.1052	0.4918	0.6543	0.3639	0.4594	0.7331	0.3212	0.0377	0.0931		1.2174	1.3418	1.0997	1.2326	0.9671		100	100	100	100	100		Amino Acid	Methionine, Cysteine, SAM and Taurine Metabolism	100000808	1637-71-4
	462			cystine	LC/MS pos early	56	C00491	HMDB0000192	67678		1.18	1.18		0.2265	0.0759	0.053	0.0274	0.0723	0.0135	0.1086	0.0726	0.6284	0.7135	0.4405	0.5022	0.6768	0.3087	0.5667	0.5706		0.8887	1.3292	1.0363	1.5718	1.2217		100	100	100	100	100		Amino Acid	Methionine, Cysteine, SAM and Taurine Metabolism	279	56-89-3
	466			lanthionine	LC/MS pos early	42002			98504		1.04	0.93		0.1717	0.0624	0.1084	0.0467	0.0282	0.0069	0.0545	0.0434	0.2489	0.6236	0.7323	0.6873	0.3706	0.2107	0.6027	0.5747		0.7041	0.9066	1.0447	0.9458	0.9672		100	67	100	75	100		Amino Acid	Methionine, Cysteine, SAM and Taurine Metabolism	100003892	3183-08-02
	468			cysteine sulfinic acid	LC/MS pos early	37443	C00606	HMDB0000996	109		0.22	0.43		0.0118	0.0091	2.2127e-05	4.2928e-05	0.4176	0.0485	0.0027	0.0039	0.0067	0.2487	0.0016	0.0889	4.9472e-05	0.0009	0.0014	0.0103		1.7862	1.2303	1.8951	0.2706	0.8127		100	100	100	100	100		Amino Acid	Methionine, Cysteine, SAM and Taurine Metabolism	100002113	207121-48-0
	470			hypotaurine	LC/MS pos early	590	C00519	HMDB0000965	107812		16.05	30.98		0.0083	0.0067	4.0115e-06	2.0754e-05	0.2884	0.0367	3.0334e-05	0.0001	0.0342	0.5062	0.8262	0.7083	0.0008	0.0036	2.8764e-05	0.0012		0.0745	0.169	0.0907	2.7125	2.8103		0	89	38	100	100		Amino Acid	Methionine, Cysteine, SAM and Taurine Metabolism	358	300-84-5
	471			taurine	LC/MS polar	2125	C00245	HMDB0000251	1123		0.49	0.43		0.0031	0.0032	0.219	0.0797	0.0078	0.0032	0.0713	0.0522	0.9497	0.7534	0.9243	0.725	0.0751	0.0727	0.0134	0.0542		0.4051	1.1469	1.2066	0.5157	0.503		0	78	75	25	50		Amino Acid	Methionine, Cysteine, SAM and Taurine Metabolism	512	107-35-7
	481			3-sulfo-L-alanine	LC/MS polar	47089	C00506	HMDB0002757	72886		0.42	0.46		0.4459	0.1361	0.063	0.0312	0.0461	0.0099	0.3309	0.1632	0.018	0.3961	0.0526	0.1954	0.0013	0.0051	0.0005	0.005		0.7781	0.991	1.4372	0.4194	0.6594		100	100	100	0	63		Amino Acid	Methionine, Cysteine, SAM and Taurine Metabolism	382	498-40-8
	483		Urea cycle; Arginine and Proline Metabolism	arginine	LC/MS pos early	1638	C00062	HMDB0000517	6322		1.01	0.99		0.1172	0.0474	0.1039	0.0454	0.1653	0.0239	0.1893	0.1099	0.3112	0.6236	0.039	0.195	0.3442	0.2024	0.8567	0.6868		0.8792	1.0082	0.9804	1.0202	0.9723		100	100	100	100	100		Amino Acid	Urea cycle; Arginine and Proline Metabolism	231	1119-34-2
	487			ornithine	LC/MS pos early	1493	C00077	HMDB0000214	6262		0.71	0.69		1.8156e-05	7.8587e-05	7.0113e-05	0.0001	9.2291e-05	0.0002	0.0001	0.0005	0.2457	0.6236	0.199	0.3235	0.1495	0.106	0.2056	0.2908		0.1555	2.5664	1.4798	1.8303	1.019		100	100	100	100	100		Amino Acid	Urea cycle; Arginine and Proline Metabolism	444	3184-13-2
	491			2-oxoarginine*	LC/MS pos early	55072	C03771	HMDB0004225	558		0.82	0.83		0.06	0.0291	0.2065	0.0763	0.1267	0.02	0.4832	0.2208	0.2059	0.6236	0.3156	0.4275	0.1425	0.1021	0.1232	0.2014		0.7725	1.1997	1.0591	0.9855	0.8777		100	100	100	100	100		Amino Acid	Urea cycle; Arginine and Proline Metabolism	100002784	3715-10-04
	495			proline	LC/MS pos early	1898	C00148 C000763	HMDB0000162 HMDB0003411	145742;614;8988		4.57	3.42		0.0007	0.001	1.1122e-05	2.6555e-05	0.0022	0.0014	1.356e-05	0.0001	0.5741	0.7	0.2841	0.406	0.0005	0.0028	0.0009	0.0073		0.1636	0.7205	0.592	3.2914	2.0224		100	100	100	100	100		Amino Acid	Urea cycle; Arginine and Proline Metabolism	480	147-85-3
	499			N-acetylarginine	LC/MS pos early	33953	C02562	HMDB0004620	67427		1.08	0.96		0.9739	0.2728	0.4021	0.1318	0.3486	0.0431	0.4362	0.2038	0.4116	0.6236	0.929	0.725	0.1196	0.0987	0.6666	0.6122		0.9181	0.9789	1.0783	1.0573	1.0396		100	100	100	100	100		Amino Acid	Urea cycle; Arginine and Proline Metabolism	100001266	155-84-0
	501			carboxymethylarginine	LC/MS pos early	64071		HMDB39111			1.01	0.72		0.5805	0.1727	0.4824	0.1513	0.1255	0.02	0.7995	0.3145	0.1753	0.6236	0.1748	0.2952	0.1179	0.0987	0.0188	0.0668		0.8854	0.9949	1.1823	1.0013	0.8519		100	100	100	100	100		Amino Acid	Urea cycle; Arginine and Proline Metabolism	100021052	18416-86-9
	527		Creatine Metabolism	guanidinoacetate	LC/MS pos early	43802	C00581	HMDB0000128	763		0.25	0.23		0.0003	0.0005	0.0476	0.0252	0.0007	0.0006	0.0865	0.0611	0.6852	0.7135	0.72	0.6873	0.0098	0.0176	0.0001	0.0019		0.1445	2.6241	2.458	0.4907	0.5208		0	89	100	63	50		Amino Acid	Creatine Metabolism	344	352-97-6
	528			creatine	LC/MS pos early	27718	C00300	HMDB0000064	586		0.21	0.15		5.0956e-06	3.0327e-05	6.0518e-05	9.6994e-05	6.305e-06	2.711e-05	0.0018	0.003	0.3267	0.6236	0.0855	0.2069	0.0006	0.003	0.0002	0.0033		0.1486	3.9909	2.0542	0.8673	0.3911		100	100	100	100	100		Amino Acid	Creatine Metabolism	1221	57-00-1
	529			creatinine	LC/MS pos early	513	C00791	HMDB0000562	588		0.2	0.4		0.0457	0.0234	0.1931	0.0719	0.0082	0.0033	0.1805	0.1058	0.8123	0.7205	0.8697	0.725	0.1028	0.0943	0.0227	0.0735		0.582	2.6933	1.3483	0.6207	0.6283		0	78	100	25	25		Amino Acid	Creatine Metabolism	275	60-27-5
	546		Polyamine Metabolism	N('1)-acetylspermidine	LC/MS pos early	57689	C00612	HMDB0001276	496		0.95	0.27		0.0001	0.0003	0.0014	0.0013	0.0003	0.0003	0.0389	0.0332	0.6556	0.7135	0.0603	0.2016	0.7266	0.3204	9.8965e-05	0.0019		0.1145	1.568	2.1048	1.493	0.5806		0	100	100	100	100		Amino Acid	Polyamine Metabolism	187	14278-49-0
	556			5-methylthioadenosine (MTA)	LC/MS pos early	1419	C00170	HMDB0001173	439176		0.57	0.53		0.0444	0.0231			0.0988	0.0175			0.9897	0.7625			0.0767	0.0733	0.0988	0.1681		0.5958	1.0541	1.1262	0.5958	0.5958		0	56	63	0	0		Amino Acid	Polyamine Metabolism	212	2457-80-9
	563		Guanidino and Acetamido Metabolism	4-guanidinobutanoate	LC/MS pos early	15681	C01035	HMDB0003464	500		1.1	0.66		0.0008	0.001	0.0008	0.0009	0.0023	0.0014	0.0722	0.0522	0.9446	0.7534	0.0453	0.1954	0.1292	0.0987	0.0058	0.0304		0.4916	1.0958	1.1386	1.2099	0.7556		100	100	100	100	100		Amino Acid	Guanidino and Acetamido Metabolism	100000096	463-003;463-00-3
	573		Glutathione Metabolism	cysteine-glutathione disulfide	LC/MS pos early	35159	R00900	HMDB0000656	3080690		1.43	3.89		0.0154	0.011	0.0002	0.0003	0.0136	0.0043	0.001	0.0018	0.3102	0.6236	0.9422	0.725	0.3239	0.1937	0.0025	0.0157		0.2636	1.1615	0.5472	1.6633	2.1276		0	100	75	100	100		Amino Acid	Glutathione Metabolism	100001437	13081-14-6
	577			cysteinylglycine disulfide*	LC/MS pos early	62103		HMDB0000709	22833544		1.24	1.33		0.0005	0.0008	3.941e-05	6.7172e-05	0.0076	0.0032	0.0034	0.0048	0.6995	0.7135	0.3929	0.4806	0.1423	0.1021	0.4122	0.4989		0.0765	1.5602	1.8992	1.9321	2.5305		0	89	88	100	88		Amino Acid	Glutathione Metabolism	100002466	70555-24-7
	579			5-oxoproline	LC/MS neg	1494	C01879 C02237	HMDB0000267	439685;7405		1.12	0.68		0.0002	0.0003	1.1263e-05	2.6555e-05	0.001	0.0008	0.0003	0.0008	0.8487	0.7303	0.3316	0.4401	0.3215	0.1937	0.9009	0.7		0.0026	0.9175	0.9306	1.0309	0.632		67	100	100	100	100		Amino Acid	Glutathione Metabolism	1021	98-79-3
	635	Peptide	Gamma-glutamyl Amino Acid	gamma-glutamylglutamine	LC/MS pos early	2730	C05283	HMDB0011738	150914		1.3	0.86		0.0043	0.004	0.0023	0.0019	0.0133	0.0043	0.0133	0.015	0.8705	0.7304	0.4513	0.5022	0.0403	0.0462	0.5218	0.5571		0.0529	0.8075	0.8577	1.047	0.7335		0	67	63	100	63		Peptide	Gamma-glutamyl Amino Acid	1140	10148-81-9
	638			gamma-glutamylisoleucine*	LC/MS pos early	34456		HMDB0011170	22885096		1.18	0.94		0.0146	0.0105	0.0474	0.0252	0.0298	0.0071	0.0575	0.0448	0.9103	0.7446	0.3492	0.4514	0.3699	0.2107	0.5598	0.5704		0.6789	0.8571	0.8727	1.0092	0.8239		0	67	63	75	63		Peptide	Gamma-glutamyl Amino Acid	100001485
	639			gamma-glutamylleucine	LC/MS pos early	18369		HMDB0011171	151023		1.36	0.96		0.0349	0.0203	0.01	0.0066	0.0186	0.0054	0.0231	0.0228	0.6029	0.7135	0.3065	0.4196	0.0095	0.0176	0.6712	0.6122		0.5557	0.7891	0.8617	1.0703	0.8296		0	67	63	75	63		Peptide	Gamma-glutamyl Amino Acid	1268	2566-39-4
	647			gamma-glutamylvaline	LC/MS pos early	43829		HMDB0011172	7015683		1.27	0.95		0.043	0.0228	0.0273	0.0155	0.0155	0.0047	0.0144	0.0157	0.3777	0.6236	0.828	0.7083	0.0403	0.0462	0.6925	0.6138		0.4789	0.68	0.8131	0.8614	0.7761		0	67	63	75	63		Peptide	Gamma-glutamyl Amino Acid	100001126	2746-34-1
	1190		Acetylated Peptides	phenylacetylglycine	LC/MS neg	33945	C05598	HMDB0000821	68144		1	0.59		0.0007	0.0009	0.0004	0.0006	0.003	0.0016	0.0041	0.0055	0.0972	0.5062	0.0043	0.0889	0.3472	0.2024	0.0296	0.0846		0.4463	2.5989	1.2609	2.6058	0.7485		100	100	100	100	100		Peptide	Acetylated Peptides	100001275	500-98-1
	1223	Carbohydrate	Glycolysis, Gluconeogenesis, and Pyruvate Metabolism	glucose	LC/MS polar	20488	C00031	HMDB0000122	5793		0.88	0.98		0.1735	0.0626	0.8743	0.2452	0.1852	0.0253	0.3157	0.157	0.9289	0.7501	0.2045	0.3283	0.005	0.0126	0.6572	0.612		0.8792	0.9972	0.9917	0.8733	0.973		100	100	100	100	100		Carbohydrate	Glycolysis, Gluconeogenesis, and Pyruvate Metabolism	572	50-99-7
	1239			pyruvate	LC/MS polar	48990	C00022	HMDB0000243	1060		0.58	0.75		0.0272	0.0166	0.2418	0.0853	0.0376	0.0084	0.9506	0.3516	0.7106	0.7135	0.2572	0.3802	0.0077	0.0158	0.011	0.0496		0.8103	1.1931	1.1493	0.6953	0.8577		100	100	100	100	100		Carbohydrate	Glycolysis, Gluconeogenesis, and Pyruvate Metabolism	823	127-17-3
	1240			lactate	LC/MS polar	527	C00186	HMDB0000190	612		1.68	1.1		0.0002	0.0003	0.0002	0.0002	0.0014	0.001	0.0021	0.0031	0.4296	0.6236	0.0605	0.2016	0.0156	0.0233	0.9412	0.7109		0.2595	1.6776	1.2414	2.8152	1.3604		0	100	100	100	100		Carbohydrate	Glycolysis, Gluconeogenesis, and Pyruvate Metabolism	482	79-33-4
	1243			glycerate	LC/MS polar	1572	C00258	HMDB0006372 HMDB0000139	752;439194		0.99	0.94		0.0746	0.0343	0.1129	0.0477	0.3411	0.0425	0.5198	0.2358	0.2127	0.6236	0.1947	0.3235	0.5113	0.2514	0.4682	0.5382		0.8778	1.3424	1.0311	1.3229	0.9741		100	100	100	100	100		Carbohydrate	Glycolysis, Gluconeogenesis, and Pyruvate Metabolism	1052	600-19-1
	1263		Pentose Metabolism	ribonate	LC/MS polar	27731	C01685	HMDB0000867	5460677		1.2	1.03		0.122	0.048	0.0246	0.0141	0.3826	0.0454	0.2401	0.1297	0.4091	0.6236	0.0649	0.2016	0.1952	0.1255	0.7248	0.6248		0.7922	1.1571	0.9739	1.388	1		100	100	100	100	100		Carbohydrate	Pentose Metabolism	100001007	5336-08-03
	1283			arabonate/xylonate	LC/MS polar	48255	C00502 C05411	HMDB0000539	122045;6602431		0.91	1.04		0.0891	0.0386	0.1392	0.0564	0.5128	0.0576	0.3374	0.1647	0.1079	0.5074	0.2919	0.4126	0.4753	0.2458	0.5619	0.5704		0.8519	1.2967	0.9602	1.1845	1.0012		100	100	100	100	100		Carbohydrate	Pentose Metabolism	100006115
	1290			lyxonate	LC/MS polar	61858		HMDB0060255			0.87	0.99		0.2531	0.0837	0.9911	0.2699	0.2969	0.0375	0.369	0.1777	0.7871	0.7205	0.2499	0.3802	0.0241	0.0332	0.8154	0.6752		0.8533	0.9922	0.9771	0.8611	0.9707		100	100	100	100	100		Carbohydrate	Pentose Metabolism	100019968
	1300		Glycogen Metabolism	maltose	LC/MS polar	15586	C00208	HMDB0000163	10991489		1.05	1.02		0.7831	0.2288	0.4505	0.1445	0.2161	0.0288	0.1773	0.1052	0.3168	0.6236	0.4077	0.4909	0.2585	0.1602	0.7451	0.6313		0.8396	0.9083	0.9967	0.952	1.0146		100	100	100	100	100		Carbohydrate	Glycogen Metabolism	913	6363-53-7
	1326		Disaccharides and Oligosaccharides	sucrose	LC/MS polar	1519	C00089	HMDB0000258	5988		0.07	0.9		0.1001	0.0422	0.3506	0.1166	0.1785	0.0248	0.309	0.1551	0.2717	0.6236	0.5022	0.531	0.2561	0.1602	0.7576	0.6315		0.1946	3.312	0.3581	0.2163	0.3238		0	33	25	13	38		Carbohydrate	Disaccharides and Oligosaccharides	935	57-50-1
	1347		Fructose, Mannose and Galactose Metabolism	fructose	LC/MS polar	577	C00095	HMDB0000660	2723872		0.61	0.8		0.2445	0.0814	0.224	0.0808	0.3594	0.0432	0.9064	0.3379	0.7929	0.7205	0.0496	0.1954	0.0103	0.0177	0.2024	0.2895		0.9752	1.2683	1.2416	0.7736	0.997		100	100	100	100	100		Carbohydrate	Fructose, Mannose and Galactose Metabolism	878	57-48-7
	1352			mannitol/sorbitol	LC/MS polar	46142	C00392 C00794	HMDB0000247 HMDB0000765	6251;5780		0.26	0.57		0.0676	0.0316	0.3506	0.1166	0.0197	0.0055			0.5389	0.7	0.3506	0.4514	0.0907	0.0854	0.0197	0.0671		0.5774	2.2136	1.0207	0.5846	0.5774		0	67	63	25	0		Carbohydrate	Fructose, Mannose and Galactose Metabolism	100001740
	1432		Aminosugar Metabolism	erythronate*	LC/MS polar	42420		HMDB0000613	2781043		0.87	0.92		0.1584	0.0582	0.4299	0.139	0.4235	0.0489	0.8505	0.3242	0.3599	0.6236	0.4837	0.531	0.1755	0.1172	0.265	0.3586		0.9609	1.3261	1.0861	1.1523	0.9978		100	100	100	100	100		Carbohydrate	Aminosugar Metabolism	100001320	88759-55-1
	1434			N-acetylglucosamine/N-acetylgalactosamine	LC/MS pos early	46539	C01074	HMDB0000212 HMDB0000215	84265;439174		0.54	0.67		0.0009	0.0011	0.0032	0.0025	0.0016	0.0011	0.0241	0.0234	0.1038	0.5062	0.0823	0.2069	0.0277	0.036	0.0289	0.0846		0.5641	1.8622	1.1076	1.0105	0.7452		0	100	100	100	63		Carbohydrate	Aminosugar Metabolism	100006435
	1436		Advanced Glycation End-product	N6-carboxymethyllysine	LC/MS pos early	36713		HMDB0240347	123800		0.91	0.89		0.2095	0.0723	0.2295	0.0822	0.5833	0.0639	0.8908	0.3376	0.3399	0.6236	0.1356	0.2714	0.7228	0.3204	0.198	0.2874		0.9112	1.3349	1.0144	1.2189	0.906		100	100	100	100	100		Carbohydrate	Advanced Glycation End-product	100001768	5746-04-03
	1440	Energy	TCA Cycle	citrate	LC/MS neg	1564	C00158	HMDB0000094	311		0.58	0.79		4.2946e-06	2.9212e-05	1.8089e-05	3.662e-05	0.0002	0.0003	0.0003	0.0008	0.0148	0.3904	0.0316	0.1785	0.0181	0.0254	0.1628	0.2595		0.2247	2.1919	0.9494	1.2764	0.7489		100	100	100	100	100		Energy	TCA Cycle	1124	77-92-9
	1442			aconitate [cis or trans]	LC/MS neg	46173	C02341 C004174	HMDB0000958 HMDB000072	643757;444212		0.82	1.03		0.0005	0.0008	0.0006	0.0007	0.0199	0.0055	0.001	0.002	0.0607	0.5062	0.1318	0.2714	0.4707	0.2453	0.5974	0.5745		0.3344	1.3815	0.7257	1.1359	0.7467		33	89	75	88	88		Energy	TCA Cycle	100001359
	1446			alpha-ketoglutarate	LC/MS polar	528	C00026	HMDB0000208	51		6.58	4.2		0.0165	0.0114	1.1572e-06	1.0777e-05	0.0363	0.0082	0.0001	0.0004	0.708	0.7135	0.0379	0.195	0.0004	0.0024	0.0004	0.0048		0.0894	0.3514	0.2848	2.3137	1.1954		0	67	75	100	100		Energy	TCA Cycle	93	305-72-6;328-50-7;22202-68-2
	1461			2-methylcitrate/homocitrate	LC/MS neg	52282	C01251	HMDB0003518 HMDB0000379	515;439459		1.29	1.28		0.0597	0.0291	0.0016	0.0015	0.2382	0.0313	0.0346	0.0308	0.3478	0.6236	0.443	0.5022	0.127	0.0987	0.1279	0.2064		0.6774	0.7818	0.7228	1.0062	0.9259		0	44	38	88	50		Energy	TCA Cycle	100008929
	1469		Oxidative Phosphorylation	phosphate	LC/MS pos early	42109	C00009	HMDB0001429	1061		0.95	0.97		0.9311	0.2655	0.6028	0.1788	0.8438	0.0869	0.817	0.3193	0.9778	0.7619	0.4358	0.5022	0.715	0.3204	0.9879	0.7185		1.033	1.2409	1.0467	1.1816	1.0156		100	100	100	100	100		Energy	Oxidative Phosphorylation	461	7664-38-2
	1672	Lipid	Fatty Acid, Dicarboxylate	maleate	LC/MS polar	20676	C01384	HMDB0000176	444266		1.31	4.3		0.0181	0.0118	0.0034	0.0026	0.1737	0.0245	0.0019	0.003	0.0605	0.5062	0.0562	0.2016	0.5255	0.2546	0.0058	0.0304		0.7479	1.202	0.8977	1.5752	3.8637		100	100	100	100	100		Lipid	Fatty Acid, Dicarboxylate	100000707	110-16-7
	1832		Fatty Acid Metabolism (Acyl Glycine)	3-hydroxybutyroylglycine**	LC/MS pos early	62064					1.01	0.77		0.0205	0.013	0.0106	0.0069	0.0869	0.0159	0.0182	0.0185	0.7854	0.7205	0.1336	0.2714	0.868	0.3597	0.3486	0.4344		0.6663	1.1089	1.0938	1.1231	0.8408		0	67	63	75	63		Lipid	Fatty Acid Metabolism (Acyl Glycine)	100020211
	1932		Carnitine Metabolism	deoxycarnitine	LC/MS pos early	36747	C01181	HMDB0001161	22620		0.86	0.66		0.0031	0.0032	0.0013	0.0013	0.0303	0.0071	0.0325	0.0297	0.3843	0.6236	0.0682	0.2016	0.9183	0.3738	0.3256	0.4139		0.3494	1.4913	1.0695	1.2827	0.7104		0	89	63	88	63		Lipid	Carnitine Metabolism	100001662	6249-56-5
	1933			carnitine	LC/MS pos early	15500	C00487 C00308	HMDB0000062	288		0.18	0.22		0.0017	0.002			0.0086	0.0033			0.551	0.7			0.0134	0.0214	0.0086	0.0416		0.2078	1.1576	0.8881	0.2078	0.2078		0	89	88	0	0		Lipid	Carnitine Metabolism	100000007	461-05-2
	1939		Ketone Bodies	3-hydroxybutyrate (BHBA)	LC/MS polar	542	C03197 C01089	HMDB0000011 HMDB0000357 HMDB0000442	441;94318;92135		17.09	7.6		0.3466	0.1086	1.2064e-05	2.6555e-05	0.1042	0.0179	0.002	0.0031	0.4057	0.6236	0.0676	0.2016	4.6328e-05	0.0009	0.0008	0.0073		0.1223	0.1572	0.1958	2.686	1.4886		0	11	38	100	100		Lipid	Ketone Bodies	254	625-72-9
	2202		Inositol Metabolism	myo-inositol	LC/MS polar	1124	C00137	HMDB0000211	892		1	1		0.1095	0.0454	0.0984	0.0441	0.0525	0.0104	0.0505	0.0407	0.435	0.6236	0.4223	0.5022	0.8846	0.3622	0.9518	0.7109		0.8328	0.9777	1.0242	0.9797	1.0268		100	100	100	100	100		Lipid	Inositol Metabolism	363	87-89-8
	2233		Phospholipid Metabolism	choline	LC/MS pos early	15506	C00114	HMDB0000097	305		0.99	0.96		0.0467	0.0234	0.053	0.0274	0.1254	0.02	0.2025	0.1135	0.0763	0.5062	0.0209	0.1324	0.7226	0.3204	0.5058	0.5536		0.8207	1.074	0.9766	1.0624	0.9373		100	100	100	100	100		Lipid	Phospholipid Metabolism	1256	67-48-1
	2237			glycerophosphorylcholine (GPC)	LC/MS polar	15990	C00670	HMDB0000086	71920		10.52	4.13		0.0311	0.0185	6.0742e-06	2.3569e-05	0.1169	0.0193	0.0003	0.0008	0.962	0.7576	0.0142	0.1324	0.0001	0.0014	0.0009	0.0073		0.2194	0.3415	0.3662	3.5918	1.5114		0	67	38	100	100		Lipid	Phospholipid Metabolism	100000269	28319-77-9
	2241			glycerophosphoethanolamine	LC/MS polar	37455	C01233	HMDB0000114	123874		4.33	2.18				0.0008	0.0009			0.0344	0.0308			0.0449	0.1954	0.003	0.0096	0.0344	0.0883		0.3111	0.3111	0.3111	1.3456	0.678		0	0	0	88	75		Lipid	Phospholipid Metabolism	100001620	33049-08-0
	4120	Nucleotide	Purine Metabolism, (Hypo)Xanthine/Inosine containing	inosine	LC/MS neg	1123	C00294	HMDB0000195	6021		2.69	2.31		0.0021	0.0024	5.8189e-06	2.3569e-05	0.0483	0.0101	9.5036e-06	9.8431e-05	0.0341	0.5062	0.0022	0.0889	0.0177	0.0254	7.1685e-05	0.0018		0.3541	0.9372	0.512	2.5173	1.1831		0	89	75	100	100		Nucleotide	Purine Metabolism, (Hypo)Xanthine/Inosine containing	361	58-63-9
	4121			hypoxanthine	LC/MS pos early	3127	C00262	HMDB0000157	790;135398638		5.9	1.29		0.0002	0.0004	3.4618e-06	2.0666e-05	0.0002	0.0002	0.0001	0.0004	0.6916	0.7135	0.0028	0.0889	0.0002	0.0015	0.1986	0.2874		0.0728	0.8028	1.1354	4.7366	1.47		67	100	100	100	100		Nucleotide	Purine Metabolism, (Hypo)Xanthine/Inosine containing	171	68-94-0
	4122			xanthine	LC/MS neg	3147	C00385	HMDB0000292	1188		1.63	1.09		0.0171	0.0116	0.0006	0.0007	0.0027	0.0015	0.0017	0.003	0.809	0.7205	0.0501	0.1954	0.1208	0.0987	0.544	0.5659		0.5102	1.3204	0.9944	2.1526	1.0863		100	100	100	100	100		Nucleotide	Purine Metabolism, (Hypo)Xanthine/Inosine containing	1004	69-89-6
	4148		Purine Metabolism, Adenine containing	adenine	LC/MS pos early	554	C00147	HMDB0000034	190		1.43	1.01		0.0142	0.0104	0.3858	0.1274	0.4151	0.0485	0.4119	0.1939	0.0858	0.5062	0.9493	0.7261	0.1388	0.1016	0.9488	0.7109		0.9408	0.5863	0.8585	0.8405	0.8642		100	33	88	75	88		Nucleotide	Purine Metabolism, Adenine containing	880	73-24-5
	4183		Purine Metabolism, Guanine containing	guanosine	LC/MS neg	1573	C00387	HMDB0000133	6802		2.44	1.12				0.0047	0.0034			0.2435	0.1304			0.0087	0.1023	0.0076	0.0158	0.2435	0.3368		0.5513	0.5513	0.5513	1.3453	0.6195		0	0	0	88	38		Nucleotide	Purine Metabolism, Guanine containing	1099	118-00-3
	4184			guanine	LC/MS pos early	32352	C00242	HMDB0000132	135398634		8.95	3.25		0.0375	0.021	1.1037e-05	2.6555e-05	0.0528	0.0104	0.0007	0.0014	0.99	0.7625	0.0158	0.1324	5.1066e-05	0.0009	0.0169	0.0646		0.3184	0.7146	0.7293	6.3924	2.3692		100	89	100	100	100		Nucleotide	Purine Metabolism, Guanine containing	172	73-40-5
	4208		Pyrimidine Metabolism, Orotate containing	orotate	LC/MS polar	1505	C00295	HMDB0000226	967		0.69	0.87		0.0047	0.0043	0.0078	0.0052	0.0113	0.004	0.0155	0.0164	0.5562	0.7	0.9341	0.725	0.3395	0.2013	0.4085	0.4989		0.471	1.2953	1.0397	0.8984	0.9022		0	78	88	88	75		Nucleotide	Pyrimidine Metabolism, Orotate containing	445	50887-69-9
	4220		Pyrimidine Metabolism, Uracil containing	uridine	LC/MS neg	606	C00299	HMDB0000296	6029		2.72	2.95		0.0006	0.0009	4.8529e-06	2.2596e-05	0.0032	0.0016	7.642e-05	0.0003	2.0157e-05	0.0027	0.0048	0.0889	0.0053	0.0126	0.0035	0.021		0.1039	1.2625	0.4118	3.4365	1.2142		100	100	100	100	100		Nucleotide	Pyrimidine Metabolism, Uracil containing	535	58-96-8
	4222			pseudouridine	LC/MS pos early	33442	C02067	HMDB0000767	15047		1.38	0.72		0.0192	0.0123	0.0062	0.0043	0.0475	0.0101	0.1979	0.1128	0.811	0.7205	0.0519	0.1954	0.1205	0.0987	0.0684	0.1374		0.323	0.7684	0.7219	1.0601	0.5198		0	56	50	75	38		Nucleotide	Pyrimidine Metabolism, Uracil containing	821	1445-07-4
	4240			beta-alanine	LC/MS pos early	55	C00099	HMDB0000056	239		1.18	1.27		0.2647	0.0869	0.1613	0.0627	0.6105	0.0662	0.27	0.141	0.4812	0.6543	0.7478	0.6946	0.6149	0.2897	0.5557	0.5704		0.8914	1.1386	0.9626	1.3414	1.2258		100	100	100	100	100		Nucleotide	Pyrimidine Metabolism, Uracil containing	244	56-41-7;107-95-9
	4252		Pyrimidine Metabolism, Cytidine containing	cytidine	LC/MS pos early	514	C00475	HMDB0000089	6175		5.35	4.18		0.0003	0.0005	1.2547e-05	2.6555e-05	0.3506	0.0431	0.0035	0.0049	0.0004	0.0283	0.0198	0.1324	0.0002	0.0016	0.0046	0.0266		0.3426	0.6307	0.3655	3.374	1.5296		0	100	25	100	100		Nucleotide	Pyrimidine Metabolism, Cytidine containing	827	65-46-3
	4253			cytosine	LC/MS pos early	573	C00380	HMDB0000630	597		1.04	0.99		0.2717	0.0886	0.4077	0.1327	0.0619	0.0118	0.0464	0.0379	0.0956	0.5062	0.1559	0.2855	0.4083	0.2247	0.9573	0.7109		0.8467	0.7642	1.0094	0.7953	1.0014		100	78	100	88	100		Nucleotide	Pyrimidine Metabolism, Cytidine containing	881	71-30-7
	4263			2'-deoxycytidine	LC/MS pos early	15949	C00881	HMDB0000014	13711		1.68	4.18		0.0285	0.0172	0.0044	0.0033	0.1708	0.0245	0.0084	0.0098	0.1476	0.6236	0.7346	0.6873	0.0419	0.0472	0.0127	0.0532		0.3629	0.7834	0.4635	1.3165	1.9353		0	67	25	88	100		Nucleotide	Pyrimidine Metabolism, Cytidine containing	100000125	951-77-9
	4301	Cofactors and Vitamins	Nicotinate and Nicotinamide Metabolism	2-quinolinecarboxylic acid	LC/MS pos early	1899	C03722	HMDB0000232	1066		0.21	0.24		0.1764	0.0631			0.0418	0.0091			0.4077	0.6236			0.1801	0.118	0.0418	0.1011		0.1396	0.547	0.7475	0.1396	0.1396		0	33	63	0	0		Cofactors and Vitamins	Nicotinate and Nicotinamide Metabolism	182	89-00-9
	4305			nicotinamide	LC/MS pos early	594	C00153	HMDB0001406	936		0.99	0.95		0.1522	0.0566	0.1695	0.0637	0.14	0.0213	0.3391	0.1647	0.9665	0.7576	0.2663	0.3891	0.9877	0.3904	0.3021	0.388		0.8898	1.0114	1.0147	1.0021	0.9603		100	100	100	100	100		Cofactors and Vitamins	Nicotinate and Nicotinamide Metabolism	432	98-92-0
	4317			1-methylnicotinamide	LC/MS pos early	27665	C02918	HMDB0000699	457		1.8	2		4.6684e-05	0.0001	1.2013e-05	2.6555e-05	0.0009	0.0007	4.7778e-05	0.0002	0.2099	0.6236	0.1986	0.3235	0.0015	0.0057	0.0016	0.0104		0.1249	1.3328	0.7821	2.3929	1.5652		0	100	100	100	100		Cofactors and Vitamins	Nicotinate and Nicotinamide Metabolism	55	1005-24-9
	4325			N1-Methyl-2-pyridone-5-carboxamide	LC/MS pos early	40469	C05842	HMDB0004193	69698		19.24	2.31		0.152	0.0566	0.0029	0.0024	0.0216	0.0057	0.039	0.0332	0.1586	0.6236	0.1038	0.2326	0.0143	0.0219	0.3471	0.4344		0.12	0.2938	0.7575	5.6541	1.7486		0	33	75	75	63		Cofactors and Vitamins	Nicotinate and Nicotinamide Metabolism	100001468	701-44-0
	4326			N1-Methyl-4-pyridone-3-carboxamide	LC/MS pos early	57584	C05843	HMDB0004194	440810		25.85	2.53		0.1936	0.0688	0.003	0.0024	0.0782	0.0145	0.0397	0.0334	0.1938	0.6236	0.1211	0.2581	0.0094	0.0176	0.0514	0.1177		0.0576	0.0817	0.2647	2.1118	0.6687		0	22	63	75	50		Cofactors and Vitamins	Nicotinate and Nicotinamide Metabolism	100001469	769-49-3
	4333		Riboflavin Metabolism	riboflavin (Vitamin B2)	LC/MS neg	1827	C00255	HMDB0000244	493570		1.07	1.39		0.216	0.0735	0.0725	0.0348	0.0217	0.0057	0.0062	0.0081	0.8757	0.7304	0.5104	0.5353	0.9368	0.3786	0.0664	0.1371		0.6232	1.057	0.9263	1.1317	1.2889		100	100	100	100	100		Cofactors and Vitamins	Riboflavin Metabolism	500	83-88-5
	4336		Pantothenate and CoA Metabolism	pantoate	LC/MS neg	63061	C00522	HMDB0240389	5289105		0.89	0.91		0.0246	0.0152	0.163	0.0627	0.0242	0.0061	0.2265	0.1235	0.8284	0.7225	0.9112	0.725	0.7758	0.3335	0.4852	0.5403		0.8291	1.1322	1.0916	1.0022	0.9902		100	100	100	100	100		Cofactors and Vitamins	Pantothenate and CoA Metabolism	100002613	470-29-1
	4337			pantothenate	LC/MS pos early	1508	C00864	HMDB0000210	6613		1.04	0.98		0.1267	0.0495	0.0906	0.041	0.1309	0.0203	0.1673	0.1019	0.6624	0.7135	0.1184	0.2566	0.1211	0.0987	0.7559	0.6315		0.8345	0.9967	0.9846	1.0334	0.9659		100	100	100	100	100		Cofactors and Vitamins	Pantothenate and CoA Metabolism	1024	137-08-6
	4354		Ascorbate and Aldarate Metabolism	threonate	LC/MS polar	27738	C01620	HMDB0000943 HMDB0062620	5460407;151152		0.72	0.68		0.9877	0.275	0.6459	0.1891	0.5235	0.0585	0.8262	0.3209	0.3777	0.6236	0.7271	0.6873	0.6777	0.3087	0.1052	0.1743		0.6278	0.782	0.8981	0.5604	0.6075		67	56	100	38	75		Cofactors and Vitamins	Ascorbate and Aldarate Metabolism	100001022	70753-61-6
	4361		Tocopherol Metabolism	alpha-tocopherol	LC/MS pos late	1561	C02477	HMDB0001893	86472		0.88	1.18		0.2177	0.0735	0.7266	0.2114	0.694	0.0737	0.5469	0.2382	0.0076	0.2487	0.7966	0.7083	0.4359	0.2343	0.0809	0.1477		0.9429	1.1892	0.8834	1.0427	1.0395		100	100	100	100	100		Cofactors and Vitamins	Tocopherol Metabolism	1105	59-02-9;10191-41-0
	4385		Biotin Metabolism	biotin	LC/MS pos early	568	C00120	HMDB0000030	171548		18.19	2.98				0.0033	0.0026			0.018	0.0185			0.0332	0.18	0.01	0.0176	0.018	0.0665		0.3082	0.3082	0.3082	5.6047	0.9182		0	0	0	88	88		Cofactors and Vitamins	Biotin Metabolism	251	58-85-5
	4387		Folate Metabolism	folate	LC/MS neg	1826	C00504	HMDB0000121	6037		0.91	0.98		0.0097	0.0077	0.0171	0.0102	0.0213	0.0057	0.0193	0.0194	0.2887	0.6236	0.8822	0.725	0.0649	0.0638	0.6848	0.6138		0.6639	1.1148	1.0227	1.0162	1.0008		100	100	100	100	100		Cofactors and Vitamins	Folate Metabolism	328	59-30-3
	4421		Thiamine Metabolism	thiamin (Vitamin B1)	LC/MS pos early	5341	DG00125 C00378 D08580	HMDB0000235	1130		1.01	1.02		0.04	0.022	0.0405	0.0222	0.0392	0.0087	0.036	0.0315	0.8484	0.7303	0.8985	0.725	0.9787	0.3891	0.8986	0.7		0.5059	1.0029	1.0163	1.0129	1.0358		100	100	100	100	100		Cofactors and Vitamins	Thiamine Metabolism	873	59-43-8
	4424			5-(2-Hydroxyethyl)-4-methylthiazole	LC/MS pos early	27673	C04294	HMDB0032985	1136		1.16	1.01		0.1165	0.0474	0.0673	0.033	0.1476	0.0221	0.1375	0.089	0.3867	0.6236	0.0166	0.1324	0.0033	0.0099	0.9696	0.7109		0.6738	0.9809	0.9321	1.14	0.9431		100	100	100	100	100		Cofactors and Vitamins	Thiamine Metabolism	100000098	137-00-8
	4446		Vitamin B6 Metabolism	pyridoxine (Vitamin B6)	LC/MS neg	608	D08454	HMDB0000239	1054		0.99	1.03		0.132	0.0506	0.1415	0.0568	0.1536	0.0228	0.0948	0.0655	0.6513	0.7135	0.5424	0.5598	0.4079	0.2247	0.4418	0.5198		0.8979	1.0241	1.0108	1.0161	1.0428		100	100	100	100	100		Cofactors and Vitamins	Vitamin B6 Metabolism	936	58-56-0
	4452			pyridoxate	LC/MS polar	31555	C00847	HMDB0000017	6723		1.56	1.01		0.0678	0.0316	0.0136	0.0083	0.1219	0.02	0.119	0.0786	0.3326	0.6236	0.0767	0.2069	0.1353	0.1009	0.9715	0.7109		0.7496	1.0604	0.977	1.6542	0.9831		100	100	100	100	100		Cofactors and Vitamins	Vitamin B6 Metabolism	100001121	82-82-6
	4463	Xenobiotics	Benzoate Metabolism	hippurate	LC/MS neg	15753	C01586	HMDB0000714	464		0.59	0.51		0.0755	0.0343	0.1642	0.0627	0.5447	0.0604	0.6014	0.2525	0.0695	0.5062	0.0191	0.1324	0.5134	0.2514	0.0767	0.1462		0.5233	2.7154	0.7113	1.5886	0.3658		33	89	75	75	25		Xenobiotics	Benzoate Metabolism	100000014	495-69-2
	4477			benzoate	LC/MS neg	15778	C00180	HMDB0001870	243		1.01	0.94		0.8192	0.2378	0.9972	0.27	0.7927	0.0821	0.6204	0.257	0.4357	0.6236	0.5301	0.5515	0.8256	0.348	0.6824	0.6138		0.7483	0.7939	0.7066	0.7998	0.6657		33	44	38	25	13		Xenobiotics	Benzoate Metabolism	100000008	65-85-0
	4502			guaiacol sulfate	LC/MS neg	46111		HMDB0060013	22473		0.39	0.77		0.0071	0.0059	0.8015	0.2279	0.1929	0.0261	0.6144	0.2563	0.0697	0.5062	0.8015	0.7083	0.0052	0.0126	0.4893	0.5403		0.4007	1.2891	0.6894	0.5023	0.5324		33	89	63	38	25		Xenobiotics	Benzoate Metabolism	100004208
	4553			p-cresol sulfate	LC/MS neg	36103		HMDB0011635	4615423		15.59	18.01		0.0083	0.0067	1.9494e-06	1.5128e-05	0.0296	0.0071	7.1648e-10	4.4524e-08	0.7589	0.7205	0.4518	0.5022	0.0004	0.0023	0.0001	0.0019		0.0711	0.3239	0.2961	5.0505	5.3317		33	100	88	100	100		Xenobiotics	Benzoate Metabolism	100001315	3233-57-7
	4628		Food Component/Plant	maltol	LC/MS pos early	38299	C11918	HMDB0030776	8369		0.97	0.87		0.0065	0.0057	0.0068	0.0047	0.0232	0.006	0.0317	0.0294	0.3227	0.6236	0.0934	0.2168	0.687	0.3109	0.0548	0.1189		0.4543	1.1888	1.0025	1.1587	0.8697		100	100	100	100	100		Xenobiotics	Food Component/Plant	100002362	118-71-8
	4630			maltol sulfate	LC/MS neg	48696					1.1	0.86		2.9992e-05	0.0001	0.0009	0.001	8.6667e-05	0.0002	1.6473e-05	0.0001	0.3709	0.6236	0.4446	0.5022	0.9412	0.3786	0.7474	0.6313		0.0898	1.1486	1.7548	1.2627	1.5112		0	100	100	100	100		Xenobiotics	Food Component/Plant	100006106
	4786			3-formylindole	LC/MS pos early	62863	C08493	HMDB29737	10256		0.74	0.7		0.0058	0.0051	0.0881	0.0406	0.0354	0.0081	0.9942	0.3613	0.0901	0.5062	0.0239	0.1415	0.1236	0.0987	0.0191	0.0668		0.8087	1.4314	1.1621	1.055	0.816		100	100	100	100	100		Xenobiotics	Food Component/Plant	100020219	487-89-8
	4806			gluconate	LC/MS polar	587	C00257	HMDB0000625	3085666;10690		0.74	0.78		0.0608	0.0292	0.5367	0.1623	0.1548	0.0228	0.7733	0.307	0.3172	0.6236	0.6192	0.6194	0.0432	0.0479	0.1003	0.1684		0.8716	1.3813	1.175	1.0263	0.9156		100	100	100	100	100		Xenobiotics	Food Component/Plant	338	527-07-1
	4960			mannonate*	LC/MS polar	62864			3246006		0.88	0.94		0.0815	0.0366	0.0789	0.0367	0.3565	0.0432	0.5557	0.2382	0.1677	0.6236	0.112	0.2469	0.673	0.3087	0.4709	0.5382		0.8937	1.8367	1.0299	1.6202	0.9687		100	100	100	100	100		Xenobiotics	Food Component/Plant	100003695	642-99-9
	5105			harmane	LC/MS pos early	27536	C09209	HMDB0035196	5281404		1.08	0.61		0.6334	0.1873	0.4841	0.1513	0.2843	0.0365	0.9678	0.3559	0.4451	0.6303	0.3236	0.4338	0.9773	0.3891	0.0974	0.1681		0.6266	0.9783	1.019	1.0532	0.623		67	56	100	75	63		Xenobiotics	Food Component/Plant	100000799	486-84-0
	5215			3-indoleglyoxylic acid	LC/MS neg	63583			73863		0.89	0.76		0.0884	0.0386	0.5842	0.1744	0.0051	0.0026	0.6371	0.2615	0.3214	0.6236	0.8204	0.7083	0.0359	0.0433	0.0107	0.0496		0.8138	1.0418	1.1469	0.9294	0.8678		100	100	100	100	100		Xenobiotics	Food Component/Plant	100020372	1477-49-2
	5454		Drug - Antibiotic	streptomycin	LC/MS pos early	39872	C00413	HMDB0015214	19649		1.17	0.92		0.0053	0.0047	0.0017	0.0015	0.007	0.0031	0.0136	0.015	0.8142	0.7205	0.0834	0.2069	0.2896	0.1778	0.4052	0.4989		0.5041	0.9562	0.9249	1.1188	0.8487		100	100	100	100	100		Xenobiotics	Drug - Antibiotic	100002993	3810-74-0
	5469			penicillin G	LC/MS pos early	37468	C05551	HMDB0015186	5904		1.39	1.03		0.0035	0.0034	0.0001	0.0002	0.7747	0.0808	0.0019	0.0031	0.3941	0.6236	0.0504	0.1954	0.1658	0.1129	0.4853	0.5403		0.3788	0.9604	0.7881	1.3326	0.8086		100	100	100	100	100		Xenobiotics	Drug - Antibiotic	100002155	69-57-8
	5775		Drug - Metabolic	rosiglitazone	LC/MS pos early	48981	D08491	HMDB0005031	77999		19.3	28.1				0.0121	0.0077			3.0684e-05	0.0001			0.1527	0.2855	0.0315	0.0402	3.0684e-05	0.0012		0.0369	0.0369	0.0369	0.7121	1.0368		0	0	0	88	100		Xenobiotics	Drug - Metabolic	100006439	122320-73-4
	6087		Chemical	sulfate*	LC/MS neg	46960	C00059	HMDB01448	5152822		0.96	1		0.0361	0.0205	0.0566	0.029	0.0577	0.0112	0.0577	0.0448	0.0627	0.5062	0.3954	0.4806	0.0477	0.0513	0.9233	0.7109		0.806	1.0396	0.9721	0.9973	0.9681		100	100	100	100	100		Xenobiotics	Chemical	100002528	14808-79-8
	6164			HEPES	LC/MS neg	21248			23831		1.08	1.01		0.0034	0.0034	0.0016	0.0015	0.0061	0.0029	0.007	0.0087	0.6436	0.7135	0.2985	0.4135	0.8591	0.3582	0.958	0.7109		0.468	0.9344	0.8486	1.0081	0.8533		100	100	100	100	100		Xenobiotics	Chemical	100000843	7365-45-9
	6189			phenol red	LC/MS neg	36817	C12600		4766		2.94	14.16		0.1185	0.0474	0.0013	0.0013	0.1085	0.0184	0.0007	0.0014	0.5601	0.7	0.8632	0.7242	0.06	0.0599	0.0015	0.0103		0.1667	1.4825	0.3626	4.3556	5.1333		0	44	63	100	100		Xenobiotics	Chemical	100001724	143-74-8
	6211			4-methylbenzenesulfonate	LC/MS neg	43592	C06677	HMDB0059933	85570		1.04	0.74		0.4141	0.128	0.4834	0.1513	0.9187	0.0924	0.4654	0.2142	0.0902	0.5062	0.9292	0.725	0.6369	0.2977	0.1925	0.2874		1.4221	0.9392	1.3	0.9772	0.9574		67	78	100	75	75		Xenobiotics	Chemical	100002390	104-15-4
	6239			4-acetamidobenzoate	LC/MS neg	57585	D03836		6918889		1.07	0.99		0.0163	0.0114	0.0017	0.0015	0.0526	0.0104	0.1504	0.0953	0.2817	0.6236	0.0663	0.2016	0.5572	0.2662	0.5881	0.5745		0.4733	0.8683	0.6562	0.9293	0.6526		0	56	75	88	38		Xenobiotics	Chemical	100009413	556-08-1
	6240			thioproline	LC/MS pos early	53231		HMDB0062164	93176		0.46	0.6		3.9263e-05	0.0001	0.0003	0.0004	0.0002	0.0002	0.0005	0.0012	0.2555	0.6236	0.5017	0.531	0.037	0.0439	0.0328	0.0883		0.3161	1.976	1.3693	0.9114	0.8221		100	100	100	100	100		Xenobiotics	Chemical	100009232	34592-47-4
	6264			4-quinolinecarboxylic acid	LC/MS neg	63767	C06414		10243		0.19	0.07		3.1758e-07	5.0404e-06	0.1436	0.0572	1.8604e-07	2.106e-06	0.1588	0.0977	0.057	0.5062	0.4374	0.5022	3.879e-06	0.0003	0.0003	0.0042		0.2628	2.3121	3.2571	0.349	0.6442		100	100	100	100	100		Xenobiotics	Chemical	100021550	486-74-8
	6267			4-chlorobenzoic acid	LC/MS neg	63988	C02370		6318		1.22	1.07		0.9301	0.2655	0.4954	0.1524	0.8804	0.0893	0.5776	0.2458	0.6993	0.7135	0.802	0.7083	0.1712	0.1154	0.4746	0.5382		0.9673	0.947	1.0054	1.1545	1.0775		100	100	100	100	100		Xenobiotics	Chemical	100021784	74-11-3
	6453	Partially Characterized Molecules	Partially Characterized Molecules	glutamine_degradant*	LC/MS pos early	46225					1.37	0.86		0.0029	0.0032	7.5079e-06	2.6262e-05	0.01	0.0037	0.0004	0.0009	0.8162	0.7205	0.1735	0.2952	0.1622	0.1124	0.1852	0.2844		0.0108	0.8463	0.7397	1.1563	0.6386		0	100	88	100	100		Partially Characterized Molecules	Partially Characterized Molecules	100001540	2353-44-8
